# Supplementary material for: Association between the total bilirubin to prothrombin time ratio index and diabetic retinopathy, nephropathy, peripheral neuropathy, and foot disease: a retrospective study and risk prediction model construction
Source: Front Endocrinol (Lausanne). 2026 Jan 12;16:1682680. doi: 10.3389/fendo.2025.1682680 (PMC12832254; doi:10.3389/fendo.2025.1682680)
Supplement: Supplementary file 8 [file Table1.xlsx]

## Sheet: Sheet1
Supplementary table 1. Covariance analysis results.
Diabetic nephropathy dataset									Diabetic retinopathy dataset									Diabetic peripheral neuropathy dataset									Diabetic foot disease dataset
Term	VIF	VIF_CI_low	VIF_CI_high	SE_factor	Tolerance	Tolerance_CI_low	Tolerance_CI_high		Term	VIF	VIF_CI_low	VIF_CI_high	SE_factor	Tolerance	Tolerance_CI_low	Tolerance_CI_high		Term	VIF	VIF_CI_low	VIF_CI_high	SE_factor	Tolerance	Tolerance_CI_low	Tolerance_CI_high		Term	VIF	VIF_CI_low	VIF_CI_high	SE_factor	Tolerance	Tolerance_CI_low	Tolerance_CI_high
Age	1.04091	1.03528	1.0629	0.0069556	0.960702	0.940825	0.965925		Age	1.03467	1.03118	1.05784	0.00675562	0.966495	0.945326	0.969762		Age	1.0345	1.02997	1.05374	0.00637153	0.966648	0.949003	0.970904		Age	1.03283	1.02876	1.05374	0.00646159	0.968215	0.948997	0.972043
Gender	1.03099	1.02706	1.0511	0.00617704	0.969939	0.951388	0.973651		Gender	1.03044	1.02698	1.05305	0.00654073	0.970463	0.949625	0.97373		Gender	1.0304	1.02648	1.04935	0.00603269	0.970501	0.952972	0.974203		Gender	1.03065	1.02627	1.05159	0.00658811	0.970265	0.95094	0.974401
Smoking	1.01116	1.01134	1.02806	0.00412607	0.988961	0.972703	0.988791		Smoking	1.0112	1.01152	1.0278	0.00434636	0.988925	0.972954	0.988606		Smoking	1.00827	1.00906	1.02207	0.00336969	0.991793	0.978405	0.991019		Smoking	1.01201	1.01198	1.02841	0.0040646	0.988133	0.972379	0.988165
Drinking	1.01025	1.01095	1.02723	0.00400303	0.989857	0.973492	0.989172		Drinking	1.00837	1.00945	1.02477	0.00395	0.991701	0.975826	0.990636		Drinking	1.00785	1.00905	1.02241	0.00343695	0.992216	0.978078	0.99103		Drinking	1.00681	1.00803	1.02251	0.00362523	0.993236	0.977982	0.992036
Hypertension	1.03274	1.02917	1.05315	0.00600891	0.968294	0.949532	0.971655		Hypertension	1.035	1.03154	1.05794	0.00685572	0.966185	0.945236	0.969424		Hypertension	1.04553	1.03967	1.06834	0.00718744	0.956449	0.936033	0.961846		Hypertension	1.0533	1.04718	1.07796	0.00801999	0.949398	0.927678	0.954949
Marriage	1.01095	1.01146	1.02803	0.00418777	0.989165	0.972735	0.988673		Marriage	1.01027	1.01092	1.02764	0.00434714	0.989838	0.973104	0.989202		Marriage	1.01034	1.01067	1.02596	0.00381754	0.989764	0.974694	0.989438		Marriage	1.01015	1.01059	1.02603	0.00401382	0.989951	0.97463	0.989521
BMI	1.00949	1.01007	1.02611	0.00410992	0.990604	0.974558	0.990029		BMI	1.01185	1.01225	1.02998	0.00459521	0.988287	0.970895	0.987902		BMI	1.00877	1.00972	1.02438	0.00381058	0.991311	0.976203	0.99037		BMI	1.01116	1.0119	1.02826	0.0042704	0.988959	0.97252	0.988239
CHD	1.03825	1.03344	1.05998	0.00662877	0.963157	0.943414	0.967646		CHD	1.03915	1.0339	1.063	0.00741544	0.962325	0.94073	0.96721		CHD	1.03703	1.03215	1.05747	0.00671418	0.964289	0.945653	0.968847		CHD	1.04028	1.03587	1.06202	0.00677991	0.961277	0.941599	0.965375
ALT	1.9639	1.72777	2.34154	0.160388	0.50919	0.427069	0.578779		ALT	1.96716	1.70158	2.35828	0.174777	0.508348	0.424037	0.587688		ALT	1.98885	1.74596	2.37708	0.162534	0.502803	0.420685	0.572752		ALT	1.96697	1.72283	2.35441	0.160005	0.508396	0.424735	0.580439
AGR	11.9815	10.9444	13.4613	0.665069	0.0834618	0.0742869	0.0913706		AGR	11.8085	10.7227	13.4472	0.685329	0.0846846	0.0743648	0.0932597		AGR	11.9818	11.0703	13.3341	0.57396	0.0834596	0.0749956	0.0903317		AGR	11.6211	10.7202	12.9349	0.553564	0.0860506	0.0773099	0.0932822
ALB	5.19813	4.73019	5.89553	0.307349	0.192377	0.16962	0.211408		ALB	4.75869	4.3139	5.4255	0.278214	0.210142	0.184315	0.231809		ALB	4.86918	4.48248	5.45123	0.242693	0.205373	0.183445	0.223091		ALB	4.66884	4.32877	5.171	0.222035	0.214186	0.193386	0.231012
AST	1.99882	1.75299	2.40935	0.173569	0.500295	0.415049	0.570454		AST	2.00893	1.74377	2.45037	0.186844	0.497778	0.408102	0.573469		AST	2.03913	1.79276	2.46871	0.175025	0.490405	0.40507	0.557799		AST	2.01393	1.75377	2.43707	0.172905	0.496541	0.410329	0.570199
CREA	2.55223	2.39497	2.775	0.0993207	0.391815	0.360361	0.417541		CREA	2.26805	2.10767	2.52147	0.104436	0.440907	0.396593	0.474457		CREA	2.33554	2.17754	2.58337	0.106187	0.428167	0.387092	0.459234		CREA	2.17734	2.02852	2.38378	0.0906609	0.459277	0.419502	0.49297
GLB	7.59479	6.99283	8.52442	0.410636	0.131669	0.11731	0.143004		GLB	7.86929	7.16203	8.99735	0.455658	0.127076	0.111144	0.139625		GLB	7.81473	7.2468	8.71909	0.372594	0.127963	0.114691	0.137992		GLB	7.36364	6.83417	8.13822	0.336053	0.135802	0.122877	0.146324
HDL	1.93282	1.82849	2.10605	0.0690477	0.517379	0.474821	0.546899		HDL	1.81806	1.72118	1.97493	0.0668131	0.550038	0.506348	0.580996		HDL	1.95618	1.84551	2.12587	0.0720967	0.511201	0.470396	0.541857		HDL	1.94078	1.82538	2.10652	0.0731856	0.515257	0.474717	0.547832
LDL	6.78622	5.9733	7.89215	0.48916	0.147357	0.126708	0.167412		LDL	6.01535	5.34151	7.0545	0.437194	0.166241	0.141753	0.187213		LDL	6.85896	6.09142	7.9036	0.476339	0.145795	0.126525	0.164165		LDL	6.46317	5.66176	7.57454	0.471596	0.154723	0.132021	0.176623
TC	9.83902	8.75256	11.3742	0.679096	0.101636	0.0879184	0.114252		TC	8.6585	7.69989	10.0571	0.60482	0.115493	0.0994322	0.129872		TC	10.003	8.91815	11.5798	0.674092	0.09997	0.0863575	0.112131		TC	9.43571	8.35887	11.015	0.659011	0.10598	0.0907855	0.119633
TG	2.18166	1.97855	2.50519	0.13706	0.458366	0.399172	0.505421		TG	2.15047	1.9394	2.49809	0.142446	0.465014	0.400305	0.515624		TG	2.28263	2.06495	2.59588	0.137455	0.438092	0.385226	0.484274		TG	2.18984	1.94317	2.4994	0.144398	0.456653	0.400095	0.514622
UA	1.37835	1.33786	1.45004	0.0277992	0.725506	0.689638	0.747463		UA	1.3658	1.31979	1.43947	0.0304796	0.732171	0.694702	0.757697		UA	1.36904	1.32391	1.43975	0.029477	0.730441	0.694563	0.75534		UA	1.41634	1.36979	1.49869	0.0336658	0.706046	0.667251	0.730039
UREA	3.15745	2.97475	3.4285	0.114825	0.316711	0.291673	0.336162		UREA	2.80281	2.62384	3.07495	0.121567	0.356785	0.325208	0.381121		UREA	2.89538	2.69334	3.17604	0.124903	0.345378	0.314858	0.371287		UREA	2.78894	2.61045	3.04924	0.113353	0.358559	0.32795	0.383076
TT	1.10682	1.08916	1.15115	0.0161481	0.903493	0.868696	0.918142		TT	1.11125	1.09412	1.15962	0.0175379	0.899887	0.862352	0.913979		TT	1.10859	1.09081	1.15265	0.015669	0.902044	0.867569	0.916751		TT	1.11239	1.09205	1.15987	0.0177126	0.898965	0.862167	0.915712
DD	1.18486	1.16204	1.23873	0.0196152	0.843979	0.807276	0.860554		DD	1.17996	1.15331	1.23491	0.020948	0.847484	0.809778	0.867071		DD	1.17574	1.15609	1.22824	0.0187841	0.850528	0.814172	0.864987		DD	1.16207	1.13773	1.215	0.0201079	0.860534	0.823046	0.87894
FIB	1.3405	1.3065	1.4039	0.0240224	0.74599	0.712299	0.765405		FIB	1.30745	1.27462	1.36781	0.023827	0.764849	0.731097	0.78455		FIB	1.36938	1.33358	1.43022	0.0244408	0.730259	0.699193	0.749862		FIB	1.41138	1.36938	1.47855	0.0279624	0.708526	0.676338	0.730258
HB	1.78407	1.72184	1.87828	0.040313	0.560516	0.532403	0.580775		HB	1.63272	1.57441	1.72873	0.0401813	0.612476	0.578459	0.635158		HB	1.68716	1.62245	1.7823	0.0406368	0.59271	0.561074	0.616351		HB	1.72006	1.6564	1.81516	0.0404605	0.581374	0.550917	0.603721
PLT	1.3659	1.3255	1.42882	0.0264708	0.732117	0.69988	0.754434		PLT	1.36655	1.32725	1.43455	0.0283383	0.731768	0.697084	0.753439		PLT	1.39108	1.35243	1.4584	0.0262166	0.718868	0.685684	0.739408		PLT	1.43856	1.39165	1.51443	0.0317661	0.695141	0.660315	0.71857
RBC	1.05728	1.04953	1.08284	0.00846605	0.945826	0.923497	0.95281		RBC	1.06081	1.05225	1.08821	0.00902391	0.942677	0.918939	0.950343		RBC	1.06111	1.05284	1.08499	0.00814837	0.942412	0.921664	0.949815		RBC	1.05561	1.04834	1.08187	0.00849961	0.947321	0.924325	0.953892
WBC	1.34022	1.30479	1.41215	0.0273261	0.746146	0.708142	0.766408		WBC	1.33636	1.2953	1.40935	0.0278446	0.748302	0.709549	0.772024		WBC	1.36805	1.33174	1.42979	0.0248603	0.730969	0.699401	0.750898		WBC	1.37577	1.33759	1.44825	0.0287193	0.726866	0.690489	0.747612
TBPTRI	1.33311	1.28383	1.42329	0.0346221	0.750124	0.702596	0.778922		TBPTRI	1.2877	1.24381	1.37248	0.0326868	0.776575	0.728606	0.80398		TBPTRI	1.28534	1.24634	1.36411	0.0307459	0.778005	0.733078	0.802352		TBPTRI	1.30706	1.26178	1.39498	0.0340437	0.765076	0.716854	0.792529
