# Supplementary material for: Association between the total bilirubin to prothrombin time ratio index and diabetic retinopathy, nephropathy, peripheral neuropathy, and foot disease: a retrospective study and risk prediction model construction
Source: Front Endocrinol (Lausanne). 2026 Jan 12;16:1682680. doi: 10.3389/fendo.2025.1682680 (PMC12832254; doi:10.3389/fendo.2025.1682680)
Supplement: Supplementary file 17 [file Table10.xlsx]

## Sheet: Sheet1
Supplementary table 10. Variable screening results.
lasso regression variable screening results
Diabetic Nephropathy dataset			Diabetic Retinopathy dataset			Diabetic Peripheral Neuropathy dataset			Diabetic Foot Disease dataset
Variable	Coefficient		Variable	Coefficient		Variable	Coefficient		Variable	Coefficient
(Intercept)	2.66186		(Intercept)	-1.34266		(Intercept)	0.357772		(Intercept)	0.552127
Gender	0.0964662		Gender	0.354735		Gender	-0.0645618		Gender	0.420382
Age	-0.0167497		Age	-0.00282733		Age	-0.00367156		Age	-0.00297679
Hypertension	-1.18465		Smoking	0.0275456		Smoking	-0.026998		Drinking	-0.140049
CHD	-0.393666		Hypertension	-1.89971		Drinking	0.0412863		Hypertension	-2.09759
Marriage	-0.198882		CHD	-2.62691		Hypertension	-2.33179		CHD	-1.57058
BMI	-0.000356144		Marriage	0.0933333		CHD	-1.36367		Marriage	0.157922
AST	-0.00182792		BMI	-0.00849876		Marriage	0.0852371		AST	-0.0078299
ALB	-0.0803539		AST	-0.0147381		ALT	-0.000855302		ALB	-0.0551486
CREA	0.00398273		ALB	0.030392		AST	-0.00769126		CREA	-0.00074085
HDL	0.349798		CREA	0.000886415		ALB	-0.0202077		HDL	-0.510965
TG	0.0230748		HDL	0.3046		CREA	-0.000213161		TG	-0.0521844
UA	0.00131333		TG	0.0432384		TG	-0.0390286		UREA	0.0068995
UREA	0.00406498		UA	0.00234953		TT	0.032727		TT	0.0410117
TT	0.0403635		UREA	0.000414947		DD	-0.0956022		DD	-0.0978803
DD	-0.0539202		DD	-0.0432088		RBC	-0.00512451		FIB	0.262808
APTT	-0.0321688		FIB	-0.166887		PLT	0.000172531		APTT	0.024921
WBC	-0.00944846		APTT	-0.0345726		TBPTRI	-0.172987		WBC	0.0513522
RBC	-0.000202179		WBC	-0.0532471					RBC	-0.00543941
HB	-0.0108331		RBC	0.0042117					HB	-0.0113883
TBPTRI	-0.414091		HB	-0.00669704					PLT	0.00208766
			PLT	0.00106257					TBPTRI	-0.583151
			TBPTRI	-0.567841
Boruta Algorithm Variable Screening Results
Diabetic Nephropathy dataset								Diabetic Retinopathy dataset								Diabetic Peripheral Neuropathy dataset								Diabetic Foot Disease dataset
Variable	meanImp	medianImp	minImp	maxImp	normHits	decision		Variable	meanImp	medianImp	minImp	maxImp	normHits	decision		Variable	meanImp	medianImp	minImp	maxImp	normHits	decision		Variable	meanImp	medianImp	minImp	maxImp	normHits	decision
Age	5.35115	5.23132	2.55983	8.29983	0.989899	Confirmed		Age	-0.162213	-0.528497	-1.53292	1.7167	0	Rejected		Age	0.952225	0.993509	-1.21435	3.05755	0.030303	Rejected		Age	0.780662	0.951147	-1.21734	1.96025	0.010101	Rejected
Gender	0.166637	-0.0158375	-0.445536	1.23726	0	Rejected		Gender	0.279633	0.429513	-1.58711	1.20934	0	Rejected		Gender	0.22403	0.547876	-2.30779	3.53505	0.020202	Rejected		Gender	1.77827	1.72562	-1.14499	4.08086	0.10101	Rejected
Smoking	0.0668968	0.0987658	-1.38372	1.0538	0	Rejected		Smoking	0.0414763	-0.141504	-1.58784	2.09872	0	Rejected		Smoking	-0.294289	-0.318424	-2.36168	2.61699	0.010101	Rejected		Smoking	0.331747	0.37384	-1.43648	1.74664	0	Rejected
Drinking	-0.351584	-0.460898	-2.10305	1.45307	0	Rejected		Drinking	-0.0537798	-0.0897852	-0.851621	1.17407	0	Rejected		Drinking	-0.177656	-0.0386538	-1.95798	0.868759	0	Rejected		Drinking	-0.292507	-0.362616	-2.74469	1.28754	0	Rejected
Hypertension	14.2503	14.1948	11.3724	17.4126	1	Confirmed		Hypertension	15.6002	15.4521	13.2859	18.9818	1	Confirmed		Hypertension	52.2479	52.7927	45.839	57.9177	1	Confirmed		Hypertension	33.1949	33.1455	29.6849	36.9418	1	Confirmed
CHD	0.546068	0.522175	-1.68015	2.58471	0.020202	Rejected		CHD	4.82122	4.77427	2.35454	7.17635	0.969697	Confirmed		CHD	17.2506	17.2174	14.8903	20.0889	1	Confirmed		CHD	5.63777	5.5949	3.56793	7.45402	1	Confirmed
Marriage	-0.104268	-0.380422	-2.62117	2.19599	0	Rejected		Marriage	-0.176302	-0.164967	-1.82371	1.19567	0	Rejected		Marriage	0.0121427	-0.0918476	-1.40664	2.11362	0	Rejected		Marriage	0.794791	1.10534	-0.772162	1.91187	0	Rejected
BMI	-0.493815	-0.556017	-1.44833	0.388331	0	Rejected		BMI	-0.0792683	0.673911	-2.31462	1.44239	0	Rejected		BMI	-0.731672	-0.626759	-2.34736	0.563832	0	Rejected		BMI	-1.4027	-1.23432	-2.83502	-0.550994	0	Rejected
ALT	6.05146	5.92831	3.40293	8.75506	1	Confirmed		ALT	5.24493	5.27718	2.75127	7.50266	0.959596	Confirmed		ALT	7.29442	7.30263	3.33216	9.44397	1	Confirmed		ALT	7.5323	7.50972	4.79031	10.5729	1	Confirmed
ALB	15.1573	15.0327	13.1318	18.1214	1	Confirmed		ALB	8.92363	8.99948	6.46002	11.4234	1	Confirmed		ALB	3.5024	3.64383	0.539404	6.61584	0.79798	Confirmed		ALB	17.5022	17.5542	14.7761	19.9604	1	Confirmed
AST	7.53239	7.51169	5.84109	9.65811	1	Confirmed		AST	7.14677	7.23904	4.42622	9.95187	1	Confirmed		AST	13.4097	13.3777	10.9886	15.6934	1	Confirmed		AST	11.9478	11.9394	9.42147	14.2379	1	Confirmed
CREA	54.3	54.3968	48.6599	59.3383	1	Confirmed		CREA	15.2355	15.2197	12.9218	17.9718	1	Confirmed		CREA	8.20709	8.13327	5.70525	10.6739	1	Confirmed		CREA	13.7427	13.8247	11.3869	15.8123	1	Confirmed
HDL	3.44309	3.41679	0.865778	6.08688	0.818182	Confirmed		HDL	9.11232	9.14018	6.04067	11.3328	1	Confirmed		HDL	1.07513	0.939952	-1.16052	3.90967	0.0707071	Rejected		HDL	5.58493	5.6253	2.68699	8.97056	0.989899	Confirmed
TG	3.72899	3.74611	0.976515	6.14588	0.858586	Confirmed		TG	5.60743	5.46422	3.52295	8.73364	0.969697	Confirmed		TG	1.97192	1.92868	-0.846693	4.85719	0.363636	Tentative		TG	2.74511	2.71921	0.323342	5.91578	0.626263	Tentative
UA	8.44526	8.49096	5.70637	11.0274	1	Confirmed		UA	7.50829	7.47249	4.72359	9.79404	1	Confirmed		UA	2.48059	2.36152	-0.218929	5.06465	0.535354	Tentative		UA	6.09495	5.99977	3.78941	8.89941	1	Confirmed
UREA	23.0189	23.0275	20.785	24.8817	1	Confirmed		UREA	13.0154	12.9496	10.75	15.457	1	Confirmed		UREA	3.48017	3.50562	0.695525	6.56474	0.727273	Confirmed		UREA	10.859	10.7148	9.35019	13.7956	1	Confirmed
TT	2.88981	2.75534	0.39334	5.75699	0.69697	Confirmed		TT	2.04681	1.92804	-1.20761	4.11736	0.444444	Tentative		TT	3.66192	3.63569	1.00725	5.99154	0.858586	Confirmed		TT	5.21647	5.27693	2.2435	7.78162	0.969697	Confirmed
DD	5.448	5.46379	3.47319	7.93226	1	Confirmed		DD	6.4785	6.45984	4.17685	8.99797	1	Confirmed		DD	4.27606	4.25749	2.10134	6.58863	0.919192	Confirmed		DD	7.19394	7.17828	4.50859	10.0233	1	Confirmed
FIB	3.7409	3.75038	1.29159	5.41306	0.89899	Confirmed		FIB	7.8181	7.90929	5.69818	9.97061	1	Confirmed		FIB	2.41613	2.29939	-0.543096	5.43633	0.474747	Tentative		FIB	15.7587	15.8221	13.2317	18.2051	1	Confirmed
APTT	4.68313	4.70944	2.2723	6.61723	0.979798	Confirmed		APTT	5.0736	5.09221	0.990465	7.76066	0.919192	Confirmed		APTT	3.33628	3.27283	0.495497	6.44138	0.727273	Confirmed		APTT	6.82145	6.79959	3.79545	9.72777	1	Confirmed
HB	11.0943	11.1093	8.94639	13.8793	1	Confirmed		HB	9.38051	9.43174	7.24856	11.4376	1	Confirmed		HB	4.13575	4.11738	1.6584	6.71779	0.909091	Confirmed		HB	12.9709	13.0053	10.887	15.249	1	Confirmed
PLT	2.14315	2.08976	-1.27361	5.08095	0.464646	Tentative		PLT	3.26299	3.31996	1.1039	6.07993	0.787879	Confirmed		PLT	4.59502	4.58707	1.52583	7.39406	0.939394	Confirmed		PLT	15.9953	15.8202	13.1876	19.4124	1	Confirmed
RBC	8.8481	8.89872	6.7347	11.7446	1	Confirmed		RBC	4.08762	4.09375	1.44796	6.32697	0.858586	Confirmed		RBC	7.1906	7.27212	4.88686	9.38516	1	Confirmed		RBC	9.24711	9.21769	7.04871	11.6145	1	Confirmed
WBC	3.31929	3.2646	1.2859	6.04038	0.747475	Confirmed		WBC	2.98294	2.9119	0.240227	5.41624	0.686869	Confirmed		WBC	2.51772	2.60441	0.0284823	4.61402	0.545455	Tentative		WBC	8.59066	8.56328	6.26108	10.8316	1	Confirmed
TBPTRI	15.1874	15.3098	12.7992	17.4659	1	Confirmed		TBPTRI	4.61824	4.61157	2.26473	7.84774	0.939394	Confirmed		TBPTRI	3.19812	3.15232	0.759257	5.67406	0.69697	Confirmed		TBPTRI	17.271	17.2506	14.9594	20.0841	1	Confirmed
Random Forest Variable Importance Results
Diabetic Nephropathy dataset			Diabetic Retinopathy dataset			Diabetic Peripheral Neuropathy dataset			Diabetic Foot Disease dataset
Variable	Importance		Variable	Importance		Variable	Importance		Variable	Importance
CREA	0.187893		TG	0.0674612		Hypertension	0.0756873		FIB	0.076059
UREA	0.102576		CREA	0.0640048		AST	0.0542479		PLT	0.0718447
TBPTRI	0.064818		TBPTRI	0.0568756		RBC	0.0517658		TBPTRI	0.063863
ALB	0.0502778		FIB	0.0562859		DD	0.0497042		ALB	0.0603222
HB	0.0472468		HDL	0.053508		APTT	0.0494355		HB	0.0560359
TG	0.042588		HB	0.0517636		PLT	0.0482766		RBC	0.0531803
UA	0.0387987		AST	0.0509167		WBC	0.0480799		HDL	0.0505238
Age	0.0381282		UREA	0.0500827		CREA	0.0478006		Hypertension	0.0489346
RBC	0.0380168		WBC	0.0495639		ALB	0.0475452		WBC	0.0471939
FIB	0.0377182		DD	0.0488885		TBPTRI	0.047089		APTT	0.0454662
ALT	0.0367603		UA	0.0485866		TG	0.0463098		UA	0.04482
BMI	0.0366846		BMI	0.0453524		FIB	0.0460287		CREA	0.044317
DD	0.0364433		APTT	0.0451657		BMI	0.0459795		AST	0.0433067
TT	0.0358861		ALT	0.0441035		HDL	0.0453694		BMI	0.0427397
HDL	0.0358171		PLT	0.0440118		ALT	0.0453031		DD	0.0420748
AST	0.0348903		TT	0.042065		Age	0.0443569		UREA	0.0420505
WBC	0.0346729		RBC	0.0418871		UREA	0.0436348		ALT	0.0364589
APTT	0.033774		ALB	0.0412459		TT	0.0430254		TG	0.0363142
PLT	0.0298873		Age	0.0373049		UA	0.0413455		TT	0.0349704
Hypertension	0.0177631		Hypertension	0.0293816		HB	0.040904		Age	0.0322935
Smoking	0.00460032		Gender	0.00870034		CHD	0.0138076		Gender	0.00695853
Gender	0.00452391		Drinking	0.00747154		Gender	0.00733762		Marriage	0.00577274
Marriage	0.00432359		Smoking	0.00601288		Smoking	0.00569648		Smoking	0.005342
Drinking	0.00388135		Marriage	0.00587965		Marriage	0.0056509		CHD	0.00474225
CHD	0.00203089		CHD	0.00348045		Drinking	0.00561833		Drinking	0.00441535
